# Supplementary material for: The Effects of Maternal Iron and Folate Supplementation on Pregnancy and Infant Outcomes in Africa: A Systematic Review
Source: Int J Environ Res Public Health. 2024 Jun 29;21(7):856. doi: 10.3390/ijerph21070856 (PMC11276896; doi:10.3390/ijerph21070856)
Supplement: Supplementary file 1 [file ijerph-21-00856-s001.zip]

Archive with 1 entries (1 files):
- ijerph-3011166-supplementary.pdf
